# Supplementary material for: (F, K)-Co-Doped Carbon Nitride for Enhanced Photocatalytic Hydrogen Production
Source: Nanomaterials (Basel). 2025 Jul 1;15(13):1021. doi: 10.3390/nano15131021 (PMC12250847; doi:10.3390/nano15131021)
Supplement: Supplementary file 1 [file nanomaterials-15-01021-s001.zip]

Archive with 1 entries (1 files):
- nanomaterials-3703013-supplementary.pdf
